# Supplementary material for: Effect of Immunocastration and Diet on Growth Performance, Serum Metabolites and Sex Hormones, Reproductive Organ Development and Carcass Quality of Heavy Gilts
Source: Animals (Basel). 2021 Jun 25;11(7):1900. doi: 10.3390/ani11071900 (PMC8300150; doi:10.3390/ani11071900)
Supplement: Supplementary file 1 [file animals-11-01900-s001.zip]

Archive with 1 entries (1 files):
- animals-1244334-supplementary.pdf
